# Supplementary material for: Longevity in C. elegans Eat mutants is largely attributable to reduced bacterial infection
Source: bioRxiv. 2026 Jul 13:2026.03.11.711062. Preprint. [Version 2] doi: 10.64898/2026.03.11.711062 (PMC13404839; doi:10.64898/2026.03.11.711062)
Supplement: Supplement 1 [file media-1.xlsx]

## Sheet: SI guide
Ziehm tables for A hierarchy of causes of death in senescent C. elegans
Presented in this file are raw mortality data, which are supplementary to standard survival tables. This enables future investigators to reanalyze the data, for example, in data mining approaches, or for the purpose of resolving discrepancies between different published reports. To this end we employ a mortality data reporting format developed by M. Ziehm, which applies minimal reporting standard…
Ziehm tables can also include specification of causes of death or data censoring, as follows:
cen = censored, which may include the following reasons:
bag = bag of worms (death from internal hatching of eggs)
cont = contaminated (bacterial or fungal infection)
dis = disappeared (investigator failed to locate worm)
otw = on the wall (worms climbed wall of Petri dish and died from desiccation)
rup = rupture (internal organs extensively extruded through vulva)
death=dead worms
P = P death (death with pharyngeal infection)
p = p death (death without pharyngeal infection)

## Sheet: Empty Ziehm table
Publication:				Explanation:
Survival data contact:				Cohort name: as short and precise as possible
Date:				Description: optional longer description
Species:	C. elegans			Treatment / condition could be WT, chico+/-, CR 50%, drug adminitstration XY, etc
Definition of day 1:	First day of adulthood			Final format [type]-[DB]:[ID]-[dose] [unit]-[starttime] [unit]
Event/death definition:	No response to touch			Please provide database or literature references where possible.
Censoring definition:	<>			Type of event: for analysis everything apart from "death" will be interpreted as censor; with different censoring reasons explained in DB but not in analysis from file
Cohort name:	Control			Cohort name:				Cohort name:				Cohort name:				Cohort name:
Description:	Live bacteria			Description:				Description:				Description:				Description:
Strain (background):	N2 CGCH			Strain (background):	N2			Strain (background):	N2			Strain (background):	N2			Strain (background):	N2
Sex (gender):	Hermaphrodites			Sex (gender):	Hermaphrodites			Sex (gender):	Hermaphrodites			Sex (gender):	Hermaphrodites			Sex (gender):	Hermaphrodites
Matings:	Selfing			Matings:	Selfing			Matings:	Selfing			Matings:	Selfing			Matings:	Selfing
Temperature:	20˚C			Temperature:	20˚C			Temperature:	20˚C			Temperature:	20˚C			Temperature:	20˚C
Humidity:	N/A			Humidity:	N/A			Humidity:	N/A			Humidity:	N/A			Humidity:	N/A
Light/dark cycle:	Dark			Light/dark cycle:	Dark			Light/dark cycle:	Dark			Light/dark cycle:	Dark			Light/dark cycle:	Dark
Noise:	N/A			Noise:	N/A			Noise:	N/A			Noise:	N/A			Noise:	N/A
Food and liquid:	NGM OP50			Food and liquid:	NGM OP50			Food and liquid:	NGM OP50			Food and liquid:	NGM OP50			Food and liquid:	NGM OP50
Housing:	60 mm agar plates			Housing:	60 mm agar plates			Housing:	60 mm agar plates			Housing:	60 mm agar plates			Housing:	60 mm agar plates
Animals/housing:	25			Animals/housing:	25			Animals/housing:	25			Animals/housing:	25			Animals/housing:	25
Group composition:	<>			Group composition:	<>			Group composition:	<>			Group composition:	<>			Group composition:	<>
Treatment / condition:	Live bacteria			Treatment / condition:				Treatment / condition:				Treatment / condition:				Treatment / condition:
Time unit:	Days			Time unit:	Days			Time unit:	Days			Time unit:	Days			Time unit:	Days
n (initial):	0			n (initial):	0			n (initial):	0			n (initial):	0			n (initial):	0
Age	Number of events	Type of event		Age	Number of events	Type of event		Age	Number of events	Type of event		Age	Number of events	Type of event		Age	Number of events	Type of event

## Sheet: eat mutants 20˚C 1
Publication:				Explanation:
Survival data contact:	david.gems@ucl.ac.uk			Cohort name: as short and precise as possible
Date:	2016-10-22			Description: optional longer description
Species:	C. elegans			Treatment / condition could be WT, chico+/-, CR 50%, drug adminitstration XY, etc
Definition of day 1:	First day of adulthood			Final format [type]-[DB]:[ID]-[dose] [unit]-[starttime] [unit]
Event/death definition:	No response to touch			Please provide database or literature references where appropriate.
Censoring definition:				Type of event: for analysis everything apart from "death" will be interpreted as censor; with different censoring reasons explained in DB but not in analysis from file
Cohort name:	N2			Cohort name:	eat-1			Cohort name:	eat-2			Cohort name:	eat-5			Cohort name:	eat-6			Cohort name:	eat-10			Cohort name:	eat-18			Cohort name:	phm-2			Cohort name:	phm-3
Description:	control			Description:				Description:				Description:				Description:				Description:				Description:				Description:				Description:
Strain (background):	N2 CGCH			Strain (background):	GA6005			Strain (background):	DA1116			Strain (background):	DA464			Strain (background):	DA467			Strain (background):	DA606			Strain (background):	DA1110			Strain (background):	DA597			Strain (background):	GA6003
Sex (gender):	Hermaphrodites			Sex (gender):	Hermaphrodites			Sex (gender):	Hermaphrodites			Sex (gender):	Hermaphrodites			Sex (gender):	Hermaphrodites			Sex (gender):	Hermaphrodites			Sex (gender):	Hermaphrodites			Sex (gender):	Hermaphrodites			Sex (gender):	Hermaphrodites
Matings:	Selfing			Matings:	Selfing			Matings:	Selfing			Matings:	Selfing			Matings:	Selfing			Matings:	Selfing			Matings:	Selfing			Matings:	Selfing			Matings:	Selfing
Temperature:	20˚C			Temperature:	20˚C			Temperature:	20˚C			Temperature:	20˚C			Temperature:	20˚C			Temperature:	20˚C			Temperature:	20˚C			Temperature:	20˚C			Temperature:	20˚C
Humidity:	N/A			Humidity:	N/A			Humidity:	N/A			Humidity:	N/A			Humidity:	N/A			Humidity:	N/A			Humidity:	N/A			Humidity:	N/A			Humidity:	N/A
Light/dark cycle:	Dark			Light/dark cycle:	Dark			Light/dark cycle:	Dark			Light/dark cycle:	Dark			Light/dark cycle:	Dark			Light/dark cycle:	Dark			Light/dark cycle:	Dark			Light/dark cycle:	Dark			Light/dark cycle:	Dark
Noise:	N/A			Noise:	N/A			Noise:	N/A			Noise:	N/A			Noise:	N/A			Noise:	N/A			Noise:	N/A			Noise:	N/A			Noise:	N/A
Food and liquid:	NGM OP50			Food and liquid:	NGM OP50			Food and liquid:	NGM OP50			Food and liquid:	NGM OP50			Food and liquid:	NGM OP50			Food and liquid:	NGM OP50			Food and liquid:	NGM OP50			Food and liquid:	NGM OP50			Food and liquid:	NGM OP50
Housing:	60 mm agar plates			Housing:	60 mm agar plates			Housing:	60 mm agar plates			Housing:	60 mm agar plates			Housing:	60 mm agar plates			Housing:	60 mm agar plates			Housing:	60 mm agar plates			Housing:	60 mm agar plates			Housing:	60 mm agar plates
Animals/housing:	35			Animals/housing:	30			Animals/housing:	35			Animals/housing:	35			Animals/housing:	30			Animals/housing:	30			Animals/housing:	35			Animals/housing:	30			Animals/housing:	30
Group composition:				Group composition:				Group composition:				Group composition:				Group composition:				Group composition:				Group composition:				Group composition:				Group composition:
Treatment / condition:				Treatment / condition:				Treatment / condition:				Treatment / condition:				Treatment / condition:				Treatment / condition:				Treatment / condition:				Treatment / condition:				Treatment / condition:
Time unit:	Days			Time unit:	Days			Time unit:	Days			Time unit:	Days			Time unit:	Days			Time unit:	Days			Time unit:	Days			Time unit:	Days			Time unit:	Days
n (initial):	70			n (initial):	60			n (initial):	70			n (initial):	70			n (initial):	61			n (initial):	57			n (initial):	70			n (initial):	63			n (initial):	60
Age	Number of events	Type of event		Age	Number of events	Type of event		Age	Number of events	Type of event		Age	Number of events	Type of event		Age	Number of events	Type of event		Age	Number of events	Type of event		Age	Number of events	Type of event		Age	Number of events	Type of event		Age	Number of events	Type of event
5	1	cen		6	1	cen		3	1	cen		5	1	cen		4	1	cen		5	1	cen		5	1	cen		7	1	cen		4	1	cen
5	1	cen		6	1	cen		3	1	cen		5	1	cen		7	1	cen		5	1	cen		5	1	cen		9	1	cen		6	1	cen
5	1	cen		6	1	cen		5	1	cen		5	1	cen		7	1	cen		7	1	cen		7	1	cen		13	1	cen		6	1	cen
5	1	cen		6	1	cen		7	1	cen		7	1	cen		7	1	cen		7	1	cen		7	1	cen		18	1	p		6	1	cen
5	1	cen		6	1	cen		9	1	cen		7	1	cen		7	1	cen		7	1	cen		7	1	cen		18	1	p		8	1	cen
5	1	cen		6	1	cen		11	1	cen		7	1	cen		7	1	cen		9	1	cen		9	1	cen		18	1	p		8	1	cen
9	1	cen		6	1	cen		23	1	cen		9	1	cen		7	1	cen		9	1	cen		5	1	cen		18	1	p		8	1	cen
11	1	cen		6	1	cen		7	1	cen		9	1	cen		10	1	cen		11	1	cen		5	1	cen		21	1	p		8	1	cen
13	1	cen		9	1	cen		7	1	cen		9	1	cen		10	1	cen		11	1	cen		7	1	cen		21	1	p		8	1	cen
21	1	cen		14	1	cen		9	1	cen		9	1	cen		10	1	cen		11	1	cen		7	1	cen		21	1	p		8	1	cen
21	1	cen		14	1	cen		9	1	cen		9	1	cen		10	1	cen		11	1	cen		7	1	cen		21	1	p		10	1	cen
21	1	cen		14	1	cen		11	1	cen		9	1	cen		10	1	cen		13	1	cen		7	1	cen		21	1	p		10	1	cen
21	1	cen		14	1	cen		11	1	cen		9	1	cen		10	1	cen		16	1	cen		9	1	cen		23	1	p		10	1	cen
21	1	cen		16	1	cen		11	1	cen		11	1	cen		10	1	cen		9	1	P		9	1	cen		23	1	p		10	1	cen
21	1	cen		9	1	P		13	1	cen		11	1	cen		10	1	cen		9	1	P		11	1	cen		23	1	p		10	1	cen
21	1	cen		9	1	P		9	1	P		5	1	cen		12	1	cen		9	1	P		11	1	cen		23	1	p		13	1	cen
21	1	cen		14	1	P		13	1	P		5	1	cen		12	1	cen		9	1	P		11	1	cen		23	1	p		13	1	cen
21	1	cen		14	1	P		13	1	P		7	1	cen		12	1	cen		11	1	P		11	1	cen		23	1	p		15	1	cen
21	1	cen		16	1	P		16	1	P		7	1	cen		12	1	cen		11	1	P		16	1	cen		23	1	p		20	1	cen
23	1	cen		18	1	P		16	1	P		7	1	cen		12	1	cen		11	1	P		16	1	cen		25	1	p		21	1	death
5	1	cen		22	1	P		18	1	P		9	1	cen		15	1	cen		11	1	P		9	1	P		25	1	p		21	1	death
11	1	cen		6	1	p		21	1	P		11	1	cen		15	1	cen		13	1	P		11	1	P		25	1	p		23	1	death
13	1	cen		9	1	p		13	1	p		11	1	P		15	1	cen		16	1	P		11	1	P		25	1	p		23	1	death
9	1	P		9	1	p		16	1	p		9	1	P		15	1	cen		16	1	P		11	1	P		27	1	p		23	1	death
9	1	P		9	1	p		16	1	p		11	1	P		23	1	cen		25	1	P		11	1	P		27	1	p		25	1	death
9	1	P		11	1	p		18	1	p		11	1	P		12	1	P		9	1	p		11	1	P		27	1	p		25	1	death
11	1	P		11	1	p		18	1	p		11	1	P		12	1	P		11	1	p		13	1	P		27	1	p		25	1	death
11	1	P		11	1	p		18	1	p		13	1	P		17	1	P		13	1	p		13	1	P		27	1	p		30	1	death
11	1	P		14	1	p		21	1	p		16	1	P		15	1	p		13	1	p		16	1	P		27	1	p		30	1	death
11	1	P		14	1	p		21	1	p		16	1	P		15	1	p		13	1	p		16	1	P		27	1	p		30	1	death
11	1	P		14	1	p		21	1	p		16	1	p		17	1	p		13	1	p		16	1	P		27	1	p		30	1	death
11	1	P		14	1	p		21	1	p		23	1	p		17	1	p		13	1	p		18	1	P		27	1	p		34	1	death
11	1	P		16	1	p		21	1	p		9	1	p		17	1	p		16	1	p		23	1	P		27	1	p		34	1	death
13	1	P		16	1	p		21	1	p		13	1	p		17	1	p		16	1	p		9	1	P		27	1	p		37	1	death
13	1	P		16	1	p		23	1	p		13	1	p		19	1	p		16	1	p		9	1	P		27	1	p		37	1	death
13	1	P		16	1	p		23	1	p		16	1	p		19	1	p		18	1	p		9	1	P		27	1	p		39	1	death
13	1	P		18	1	p		25	1	p		16	1	p		19	1	p		18	1	p		11	1	P		27	1	p		41	1	death
13	1	P		18	1	p		25	1	p		18	1	p		19	1	p		18	1	p		11	1	P		27	1	p		18	1	death
13	1	P		18	1	p		25	1	p		18	1	p		19	1	p		18	1	p		11	1	P		30	1	p		21	1	death
16	1	P		18	1	p		25	1	p		21	1	p		19	1	p		21	1	p		11	1	P		30	1	p		21	1	death
16	1	P		18	1	p		27	1	p		21	1	p		19	1	p		21	1	p		13	1	P		30	1	p		21	1	death
11	1	p		18	1	p		27	1	p		21	1	p		21	1	p		21	1	p		13	1	P		30	1	p		21	1	death
16	1	p		18	1	p		32	1	p		23	1	p		21	1	p		21	1	p		9	1	p		30	1	p		23	1	death
16	1	p		18	1	p		34	1	p		23	1	p		21	1	p		23	1	p		13	1	p		30	1	p		23	1	death
16	1	p		20	1	p		39	1	p		25	1	p		21	1	p		23	1	p		13	1	p		30	1	p		25	1	death
16	1	p		20	1	p		16	1	p		25	1	p		23	1	p		23	1	p		13	1	p		30	1	p		25	1	death
16	1	p		20	1	p		16	1	p		27	1	p		23	1	p		23	1	p		16	1	p		30	1	p		27	1	death
16	1	p		20	1	p		18	1	p		27	1	p		23	1	p		23	1	p		16	1	p		30	1	p		27	1	death
16	1	p		22	1	p		18	1	p		30	1	p		23	1	p		23	1	p		18	1	p		30	1	p		27	1	death
16	1	p		22	1	p		18	1	p		13	1	p		23	1	p		25	1	p		18	1	p		30	1	p		30	1	death
16	1	p		22	1	p		18	1	p		13	1	p		25	1	p		25	1	p		23	1	p		30	1	p		30	1	death
16	1	p		22	1	p		18	1	p		16	1	p		25	1	p		27	1	p		23	1	p		30	1	p		30	1	death
18	1	p		24	1	p		18	1	p		21	1	p		25	1	p		27	1	p		23	1	p		30	1	p		32	1	death
18	1	p		24	1	p		18	1	p		21	1	p		25	1	p		30	1	p		25	1	p		32	1	p		34	1	death
18	1	p		24	1	p		21	1	p		21	1	p		27	1	p		30	1	p		27	1	p		32	1	p		39	1	death
21	1	p		24	1	p		21	1	p		21	1	p		27	1	p		33	1	p		30	1	p		32	1	p		39	1	death
21	1	p		26	1	p		21	1	p		21	1	p		27	1	p		38	1	p		30	1	p		32	1	p		39	1	death
21	1	p		28	1	p		21	1	p		21	1	p		27	1	p						30	1	p		32	1	p		41	1	death
21	1	p		30	1	p		21	1	p		21	1	p		27	1	p						13	1	p		32	1	p		44	1	death
21	1	p		30	1	p		23	1	p		21	1	p		30	1	p						13	1	p		34	1	p		44	1	death
21	1	p						23	1	p		23	1	p		30	1	p						13	1	p		34	1	p
23	1	p						23	1	p		23	1	p										16	1	p		34	1	p
23	1	p						23	1	p		23	1	p										16	1	p		37	1	p
23	1	p						25	1	p		23	1	p										16	1	p
25	1	p						25	1	p		23	1	p										18	1	p
25	1	p						25	1	p		25	1	p										18	1	p
25	1	p						25	1	p		25	1	p										21	1	p
25	1	p						27	1	p		25	1	p										23	1	p
25	1	p						27	1	p		30	1	p										25	1	p
30	1	p						34	1	p		32	1	p										25	1	p

## Sheet: eat mutants 20˚C 2
Publication:				Explanation:
Survival data contact:	david.gems@ucl.ac.uk			Cohort name: as short and precise as possible
Date:	2019-05-15			Description: optional longer description
Species:	C. elegans			Treatment / condition could be WT, chico+/-, CR 50%, drug adminitstration XY, etc
Definition of day 1:	First day of adulthood			Final format [type]-[DB]:[ID]-[dose] [unit]-[starttime] [unit]
Event/death definition:	No response to touch			Please provide database or literature references where appropriate.
Censoring definition:				Type of event: for analysis everything apart from "death" will be interpreted as censor; with different censoring reasons explained in DB but not in analysis from file
Cohort name:	N2			Cohort name:	eat-1			Cohort name:	eat-2			Cohort name:	eat-5			Cohort name:	eat-6			Cohort name:	eat-10			Cohort name:	eat-18			Cohort name:	phm-2			Cohort name:	phm-3
Description:	control			Description:				Description:				Description:				Description:				Description:				Description:				Description:				Description:
Strain (background):	N2 CGCH			Strain (background):	GA6005			Strain (background):	DA1116			Strain (background):	DA464			Strain (background):	DA467			Strain (background):	DA606			Strain (background):	DA1110			Strain (background):	DA597			Strain (background):	GA6003
Sex (gender):	Hermaphrodites			Sex (gender):	Hermaphrodites			Sex (gender):	Hermaphrodites			Sex (gender):	Hermaphrodites			Sex (gender):	Hermaphrodites			Sex (gender):	Hermaphrodites			Sex (gender):	Hermaphrodites			Sex (gender):	Hermaphrodites			Sex (gender):	Hermaphrodites
Matings:	Selfing			Matings:	Selfing			Matings:	Selfing			Matings:	Selfing			Matings:	Selfing			Matings:	Selfing			Matings:	Selfing			Matings:	Selfing			Matings:	Selfing
Temperature:	20˚C			Temperature:	20˚C			Temperature:	20˚C			Temperature:	20˚C			Temperature:	20˚C			Temperature:	20˚C			Temperature:	20˚C			Temperature:	20˚C			Temperature:	20˚C
Humidity:	N/A			Humidity:	N/A			Humidity:	N/A			Humidity:	N/A			Humidity:	N/A			Humidity:	N/A			Humidity:	N/A			Humidity:	N/A			Humidity:	N/A
Light/dark cycle:	Dark			Light/dark cycle:	Dark			Light/dark cycle:	Dark			Light/dark cycle:	Dark			Light/dark cycle:	Dark			Light/dark cycle:	Dark			Light/dark cycle:	Dark			Light/dark cycle:	Dark			Light/dark cycle:	Dark
Noise:	N/A			Noise:	N/A			Noise:	N/A			Noise:	N/A			Noise:	N/A			Noise:	N/A			Noise:	N/A			Noise:	N/A			Noise:	N/A
Food and liquid:	NGM OP50			Food and liquid:	NGM OP50			Food and liquid:	NGM OP50			Food and liquid:	NGM OP50			Food and liquid:	NGM OP50			Food and liquid:	NGM OP50			Food and liquid:	NGM OP50			Food and liquid:	NGM OP50			Food and liquid:	NGM OP50
Housing:	60 mm agar plates			Housing:	60 mm agar plates			Housing:	60 mm agar plates			Housing:	60 mm agar plates			Housing:	60 mm agar plates			Housing:	60 mm agar plates			Housing:	60 mm agar plates			Housing:	60 mm agar plates			Housing:	60 mm agar plates
Animals/housing:	30			Animals/housing:	30			Animals/housing:	30			Animals/housing:	30			Animals/housing:	35			Animals/housing:	30			Animals/housing:	25			Animals/housing:	30			Animals/housing:	25
Group composition:				Group composition:				Group composition:				Group composition:				Group composition:				Group composition:				Group composition:				Group composition:				Group composition:
Treatment / condition:				Treatment / condition:				Treatment / condition:				Treatment / condition:				Treatment / condition:				Treatment / condition:				Treatment / condition:				Treatment / condition:				Treatment / condition:
Time unit:	Days			Time unit:	Days			Time unit:	Days			Time unit:	Days			Time unit:	Days			Time unit:	Days			Time unit:	Days			Time unit:	Days			Time unit:	Days
n (initial):	53			n (initial):	54			n (initial):	57			n (initial):	61			n (initial):	67			n (initial):	57			n (initial):	50			n (initial):	52			n (initial):	46
Age	Number of events	Type of event		Age	Number of events	Type of event		Age	Number of events	Type of event		Age	Number of events	Type of event		Age	Number of events	Type of event		Age	Number of events	Type of event		Age	Number of events	Type of event		Age	Number of events	Type of event		Age	Number of events	Type of event
5	1	cen		3	1	cen		5	1	cen		4	1	cen		5	1	cen		5	1	cen		4	1	cen		6	1	cen		4	1	cen
5	1	cen		5	1	cen		5	1	cen		4	1	cen		5	1	cen		9	1	cen		9	1	cen		6	1	cen		4	1	cen
5	1	cen		5	1	cen		5	1	cen		4	1	cen		5	1	cen		11	1	cen		14	1	cen		10	1	cen		4	1	cen
5	1	cen		9	1	cen		7	1	cen		4	1	cen		7	1	cen		14	1	cen		16	1	cen		10	1	cen		4	1	cen
5	1	P		12	1	P		7	1	cen		8	1	cen		7	1	cen		14	1	cen		9	1	P		13	1	cen		4	1	cen
7	1	P		12	1	P		12	1	cen		11	1	cen		7	1	cen		14	1	cen		11	1	P		17	1	cen		7	1	cen
7	1	P		14	1	P		12	1	cen		11	1	cen		7	1	cen		14	1	cen		14	1	P		10	1	p		7	1	cen
9	1	P		14	1	P		12	1	cen		14	1	cen		7	1	cen		14	1	cen		14	1	P		17	1	p		9	1	cen
9	1	P		14	1	P		7	1	P		21	1	cen		7	1	cen		14	1	cen		14	1	P		17	1	p		9	1	cen
12	1	P		16	1	P		9	1	P		21	1	cen		7	1	cen		14	1	cen		14	1	P		17	1	p		9	1	cen
12	1	P		18	1	P		12	1	P		9	1	P		7	1	cen		16	1	cen		16	1	P		19	1	p		9	1	cen
14	1	P		18	1	P		12	1	P		11	1	P		7	1	cen		16	1	cen		16	1	P		19	1	p		9	1	cen
14	1	P		21	1	P		14	1	P		11	1	P		9	1	cen		23	1	cen		16	1	P		20	1	p		9	1	cen
14	1	P		12	1	p		14	1	P		11	1	P		9	1	cen		11	1	P		16	1	P		20	1	p		11	1	cen
14	1	P		12	1	p		14	1	P		11	1	P		9	1	cen		11	1	P		16	1	P		20	1	p		11	1	cen
14	1	P		12	1	p		18	1	P		14	1	P		9	1	cen		11	1	P		18	1	P		20	1	p		11	1	cen
16	1	P		14	1	p		14	1	p		14	1	P		11	1	cen		11	1	P		18	1	P		20	1	p		11	1	cen
16	1	P		14	1	p		14	1	p		14	1	P		15	1	cen		14	1	P		18	1	P		20	1	p		11	1	cen
16	1	P		14	1	p		14	1	p		18	1	P		11	1	P		14	1	P		21	1	P		20	1	p		11	1	cen
14	1	p		14	1	p		16	1	p		18	1	P		15	1	P		14	1	P		14	1	p		20	1	p		15	1	cen
14	1	p		14	1	p		16	1	p		21	1	P		15	1	P		16	1	P		16	1	p		22	1	p		15	1	cen
16	1	p		16	1	p		16	1	p		11	1	p		18	1	P		16	1	P		16	1	p		22	1	p		15	1	cen
16	1	p		16	1	p		16	1	p		11	1	p		13	1	p		18	1	P		18	1	p		22	1	p		15	1	cen
16	1	p		16	1	p		16	1	p		14	1	p		15	1	p		11	1	p		18	1	p		22	1	p		15	1	cen
16	1	p		16	1	p		18	1	p		14	1	p		15	1	p		11	1	p		18	1	p		22	1	p		15	1	cen
16	1	p		16	1	p		18	1	p		14	1	p		15	1	p		14	1	p		18	1	p		22	1	p		11	1	p
18	1	p		16	1	p		20	1	p		14	1	p		15	1	p		14	1	p		18	1	p		22	1	p		13	1	p
18	1	p		16	1	p		20	1	p		14	1	p		18	1	p		14	1	p		18	1	p		24	1	p		13	1	p
18	1	p		18	1	p		20	1	p		16	1	p		18	1	p		14	1	p		21	1	p		24	1	p		11	1	p
18	1	p		18	1	p		20	1	p		16	1	p		18	1	p		14	1	p		21	1	p		24	1	p		13	1	p
18	1	p		18	1	p		20	1	p		16	1	p		18	1	p		14	1	p		21	1	p		24	1	p		13	1	p
18	1	p		18	1	p		20	1	p		16	1	p		18	1	p		14	1	p		21	1	p		24	1	p		13	1	p
18	1	p		18	1	p		20	1	p		16	1	p		18	1	p		14	1	p		21	1	p		24	1	p		13	1	p
18	1	p		18	1	p		20	1	p		16	1	p		18	1	p		14	1	p		21	1	p		27	1	p		15	1	p
18	1	p		18	1	p		22	1	p		16	1	p		18	1	p		14	1	p		21	1	p		27	1	p		15	1	p
18	1	p		18	1	p		22	1	p		18	1	p		18	1	p		14	1	p		23	1	p		27	1	p		15	1	p
18	1	p		20	1	p		22	1	p		18	1	p		21	1	p		16	1	p		23	1	p		27	1	p		18	1	p
21	1	p		20	1	p		22	1	p		18	1	p		21	1	p		16	1	p		23	1	p		27	1	p		18	1	p
21	1	p		20	1	p		22	1	p		18	1	p		21	1	p		16	1	p		23	1	p		27	1	p		18	1	p
21	1	p		20	1	p		22	1	p		18	1	p		21	1	p		18	1	p		23	1	p		27	1	p		21	1	p
21	1	p		22	1	p		22	1	p		18	1	p		21	1	p		18	1	p		23	1	p		27	1	p		21	1	p
23	1	p		22	1	p		25	1	p		18	1	p		21	1	p		18	1	p		23	1	p		27	1	p		21	1	p
23	1	p		22	1	p		25	1	p		18	1	p		21	1	p		21	1	p		25	1	p		29	1	p		23	1	p
23	1	p		25	1	p		25	1	p		18	1	p		21	1	p		21	1	p		25	1	p		29	1	p		23	1	p
25	1	p		25	1	p		25	1	p		18	1	p		23	1	p		21	1	p		25	1	p		29	1	p		25	1	p
25	1	p		25	1	p		25	1	p		18	1	p		23	1	p		21	1	p		28	1	p		29	1	p		30	1	p
25	1	p		25	1	p		25	1	p		18	1	p		23	1	p		21	1	p		28	1	p		31	1	p
25	1	p		25	1	p		27	1	p		18	1	p		23	1	p		21	1	p		30	1	p		31	1	p
27	1	p		25	1	p		27	1	p		18	1	p		23	1	p		21	1	p		32	1	p		35	1	p
27	1	p		25	1	p		27	1	p		21	1	p		23	1	p		23	1	p		36	1	p		38	1	p
27	1	p		27	1	p		27	1	p		21	1	p		23	1	p		23	1	p						38	1	p
30	1	p		27	1	p		27	1	p		21	1	p		23	1	p		23	1	p						38	1	p
30	1	p		30	1	p		29	1	p		23	1	p		23	1	p		25	1	p
				35	1	p		29	1	p		23	1	p		23	1	p		25	1	p
								29	1	p		23	1	p		25	1	p		25	1	p
								31	1	p		23	1	p		25	1	p		25	1	p
								33	1	p		25	1	p		25	1	p		36	1	p
												25	1	p		25	1	p
												25	1	p		25	1	p
												28	1	p		25	1	p
												32	1	p		25	1	p
																25	1	p
																27	1	p
																27	1	p
																27	1	p
																30	1	p
																33	1	p

## Sheet: eat mutants 20˚C 3
Publication:				Explanation:
Survival data contact:	david.gems@ucl.ac.uk			Cohort name: as short and precise as possible
Date:	2025-09-11			Description: optional longer description
Species:	C. elegans			Treatment / condition could be WT, chico+/-, CR 50%, drug adminitstration XY, etc
Definition of day 1:	First day of adulthood			Final format [type]-[DB]:[ID]-[dose] [unit]-[starttime] [unit]
Event/death definition:	No response to touch			Please provide database or literature references where appropriate.
Censoring definition:				Type of event: for analysis everything apart from "death" will be interpreted as censor; with different censoring reasons explained in DB but not in analysis from file
Cohort name:	N2			Cohort name:	eat-1			Cohort name:	eat-2			Cohort name:	eat-5			Cohort name:	eat-6			Cohort name:	eat-10			Cohort name:	eat-18			Cohort name:	phm-2			Cohort name:	phm-3
Description:	control			Description:				Description:				Description:				Description:				Description:				Description:				Description:				Description:
Strain (background):	N2 CGCH			Strain (background):	GA6005			Strain (background):	DA1116			Strain (background):	DA464			Strain (background):	DA467			Strain (background):	DA606			Strain (background):	DA1110			Strain (background):	DA597			Strain (background):	GA6003
Sex (gender):	Hermaphrodites			Sex (gender):	Hermaphrodites			Sex (gender):	Hermaphrodites			Sex (gender):	Hermaphrodites			Sex (gender):	Hermaphrodites			Sex (gender):	Hermaphrodites			Sex (gender):	Hermaphrodites			Sex (gender):	Hermaphrodites			Sex (gender):	Hermaphrodites
Matings:	Selfing			Matings:	Selfing			Matings:	Selfing			Matings:	Selfing			Matings:	Selfing			Matings:	Selfing			Matings:	Selfing			Matings:	Selfing			Matings:	Selfing
Temperature:	20˚C			Temperature:	20˚C			Temperature:	20˚C			Temperature:	20˚C			Temperature:	20˚C			Temperature:	20˚C			Temperature:	20˚C			Temperature:	20˚C			Temperature:	20˚C
Humidity:	N/A			Humidity:	N/A			Humidity:	N/A			Humidity:	N/A			Humidity:	N/A			Humidity:	N/A			Humidity:	N/A			Humidity:	N/A			Humidity:	N/A
Light/dark cycle:	Dark			Light/dark cycle:	Dark			Light/dark cycle:	Dark			Light/dark cycle:	Dark			Light/dark cycle:	Dark			Light/dark cycle:	Dark			Light/dark cycle:	Dark			Light/dark cycle:	Dark			Light/dark cycle:	Dark
Noise:	N/A			Noise:	N/A			Noise:	N/A			Noise:	N/A			Noise:	N/A			Noise:	N/A			Noise:	N/A			Noise:	N/A			Noise:	N/A
Food and liquid:	NGM OP50			Food and liquid:	NGM OP50			Food and liquid:	NGM OP50			Food and liquid:	NGM OP50			Food and liquid:	NGM OP50			Food and liquid:	NGM OP50			Food and liquid:	NGM OP50			Food and liquid:	NGM OP50			Food and liquid:	NGM OP50
Housing:	60 mm agar plates			Housing:	60 mm agar plates			Housing:	60 mm agar plates			Housing:	60 mm agar plates			Housing:	60 mm agar plates			Housing:	60 mm agar plates			Housing:	60 mm agar plates			Housing:	60 mm agar plates			Housing:	60 mm agar plates
Animals/housing:	30			Animals/housing:	30			Animals/housing:	30			Animals/housing:	30			Animals/housing:	30			Animals/housing:	30			Animals/housing:	30			Animals/housing:	30			Animals/housing:	30
Group composition:				Group composition:				Group composition:				Group composition:				Group composition:				Group composition:				Group composition:				Group composition:				Group composition:
Treatment / condition:				Treatment / condition:				Treatment / condition:				Treatment / condition:				Treatment / condition:				Treatment / condition:				Treatment / condition:				Treatment / condition:				Treatment / condition:
Time unit:	Days			Time unit:	Days			Time unit:	Days			Time unit:	Days			Time unit:	Days			Time unit:	Days			Time unit:	Days			Time unit:	Days			Time unit:	Days
n (initial):	60			n (initial):	60			n (initial):	60			n (initial):	60			n (initial):	60			n (initial):	60			n (initial):	60			n (initial):	30			n (initial):	60
Age	Number of events	Type of event		Age	Number of events	Type of event		Age	Number of events	Type of event		Age	Number of events	Type of event		Age	Number of events	Type of event		Age	Number of events	Type of event		Age	Number of events	Type of event		Age	Number of events	Type of event		Age	Number of events	Type of event
6	1	cen		8	1	cen		10	1	cen		8	1	cen		8	1	cen		8	1	cen		8	1	cen		10	1	cen		8	1	cen
6	1	cen		8	1	cen		14	1	cen		8	1	cen		8	1	cen		10	1	cen		8	1	cen		10	1	cen		8	1	cen
6	1	cen		8	1	cen		14	1	cen		8	1	cen		10	1	cen		14	1	cen		8	1	cen		14	1	cen		8	1	cen
10	1	cen		8	1	P		12	1	cen		8	1	cen		10	1	cen		8	1	cen		8	1	cen		16	1	p		8	1	cen
10	1	P		10	1	P		14	1	cen		12	1	cen		10	1	cen		8	1	cen		10	1	cen		18	1	p		10	1	cen
10	1	P		10	1	P		14	1	cen		8	1	cen		10	1	cen		8	1	cen		10	1	cen		18	1	p		10	1	cen
10	1	P		10	1	P		29	1	cen		8	1	cen		12	1	cen		8	1	cen		18	1	cen		20	1	p		10	1	cen
10	1	P		12	1	P		10	1	P		8	1	cen		12	1	cen		12	1	cen		8	1	cen		22	1	p		10	1	cen
10	1	P		12	1	P		12	1	P		12	1	cen		12	1	cen		14	1	cen		8	1	cen		22	1	p		10	1	cen
12	1	P		12	1	P		12	1	P		12	1	cen		12	1	cen		14	1	P		8	1	cen		22	1	p		12	1	cen
12	1	P		12	1	P		14	1	P		8	1	P		14	1	cen		10	1	P		8	1	cen		22	1	p		16	1	cen
12	1	P		12	1	P		16	1	P		10	1	P		14	1	cen		10	1	P		8	1	cen		25	1	p		6	1	cen
12	1	P		16	1	P		12	1	P		12	1	P		10	1	cen		16	1	P		8	1	cen		25	1	p		6	1	cen
14	1	P		18	1	P		12	1	P		14	1	P		10	1	cen		14	1	p		8	1	cen		25	1	p		6	1	cen
14	1	P		10	1	P		16	1	P		8	1	P		10	1	cen		14	1	p		8	1	cen		25	1	p		6	1	cen
18	1	P		10	1	P		18	1	P		12	1	P		10	1	cen		14	1	p		10	1	cen		25	1	p		6	1	cen
8	1	P		10	1	P		18	1	P		12	1	P		10	1	cen		14	1	p		10	1	cen		25	1	p		8	1	cen
8	1	P		10	1	P		18	1	P		14	1	P		10	1	cen		14	1	p		10	1	cen		28	1	p		8	1	cen
10	1	P		10	1	P		20	1	P		14	1	p		10	1	cen		16	1	p		8	1	P		28	1	p		8	1	cen
10	1	P		10	1	P		20	1	P		14	1	p		12	1	cen		16	1	p		10	1	P		28	1	p		10	1	cen
10	1	P		12	1	P		22	1	P		14	1	p		12	1	cen		16	1	p		12	1	P		29	1	p		10	1	cen
10	1	P		12	1	P		22	1	P		14	1	p		12	1	cen		18	1	p		12	1	P		29	1	p		10	1	cen
10	1	P		12	1	P		25	1	P		14	1	p		12	1	cen		18	1	p		12	1	P		32	1	p		10	1	cen
12	1	P		12	1	P		25	1	P		14	1	p		16	1	cen		18	1	p		12	1	P		32	1	p		10	1	cen
12	1	P		12	1	P		28	1	P		14	1	p		18	1	cen		18	1	p		12	1	P		32	1	p		12	1	cen
12	1	P		12	1	P		28	1	P		16	1	p		18	1	cen		18	1	p		14	1	P		32	1	p		12	1	cen
12	1	P		12	1	P		28	1	P		16	1	p		16	1	P		20	1	p		14	1	P		34	1	p		12	1	cen
12	1	P		14	1	P		28	1	P		16	1	p		12	1	P		20	1	p		16	1	P		34	1	p		12	1	cen
12	1	P		14	1	P		28	1	P		16	1	p		14	1	P		20	1	p		10	1	P		36	1	p		14	1	cen
14	1	P		16	1	P		28	1	P		18	1	p		12	1	p		22	1	p		10	1	P		36	1	p		14	1	P
14	1	P		16	1	P		32	1	P		18	1	p		12	1	p		22	1	p		12	1	P						16	1	P
16	1	P		18	1	P		32	1	P		18	1	p		14	1	p		22	1	p		12	1	P						16	1	P
16	1	P		18	1	P		32	1	P		20	1	p		18	1	p		22	1	p		14	1	P						14	1	p
18	1	P		12	1	p		32	1	P		20	1	p		18	1	p		22	1	p		14	1	P						14	1	p
18	1	P		12	1	p		36	1	P		22	1	p		18	1	p		25	1	p		14	1	P						16	1	p
10	1	p		14	1	p		14	1	P		22	1	p		20	1	p		25	1	p		14	1	p						16	1	p
10	1	p		14	1	p		16	1	P		22	1	p		20	1	p		25	1	p		16	1	p						18	1	p
14	1	p		14	1	p		16	1	P		25	1	p		20	1	p		25	1	p		18	1	p						18	1	p
16	1	p		20	1	p		18	1	P		25	1	p		20	1	p		28	1	p		18	1	p						18	1	p
16	1	p		20	1	p		18	1	P		14	1	p		20	1	p		12	1	p		18	1	p						20	1	p
16	1	p		20	1	p		18	1	P		14	1	p		22	1	p		14	1	p		18	1	p						20	1	p
18	1	p		22	1	p		20	1	P		14	1	p		22	1	p		16	1	p		20	1	p						22	1	p
18	1	p		25	1	p		20	1	P		14	1	p		22	1	p		18	1	p		20	1	p						22	1	p
18	1	p		25	1	p		20	1	P		16	1	p		22	1	p		18	1	p		20	1	p						22	1	p
20	1	p		25	1	p		20	1	P		16	1	p		22	1	p		18	1	p		22	1	p						22	1	p
20	1	p		25	1	p		22	1	P		16	1	p		29	1	p		20	1	p		22	1	p						25	1	p
20	1	p		25	1	p		22	1	P		16	1	p		12	1	p		20	1	p		22	1	p						25	1	p
20	1	p		32	1	p		22	1	P		16	1	p		14	1	p		20	1	p		29	1	p						28	1	p
22	1	p		36	1	p		22	1	P		18	1	p		14	1	p		20	1	p		14	1	p						14	1	p
25	1	p		38	1	p		25	1	P		18	1	p		16	1	p		22	1	p		16	1	p						14	1	p
25	1	p		10	1	p		25	1	P		18	1	p		16	1	p		22	1	p		18	1	p						16	1	p
28	1	p		14	1	p		25	1	P		20	1	p		18	1	p		22	1	p		18	1	p						18	1	p
29	1	p		14	1	p		28	1	P		20	1	p		18	1	p		25	1	p		18	1	p						18	1	p
14	1	p		16	1	p		29	1	P		20	1	p		18	1	p		25	1	p		20	1	p						18	1	p
16	1	p		18	1	p		29	1	P		20	1	p		20	1	p		25	1	p		20	1	p						20	1	p
16	1	p		18	1	p		32	1	P		20	1	p		22	1	p		25	1	p		20	1	p						20	1	p
16	1	p		20	1	p		32	1	P		20	1	p		22	1	p		28	1	p		20	1	p						22	1	p
18	1	p		20	1	p		32	1	P		22	1	p		25	1	p		28	1	p		22	1	p						28	1	p
20	1	p		22	1	p		34	1	P		25	1	p		25	1	p		28	1	p		25	1	p						32	1	p
22	1	p		32	1	p		36	1	P		25	1	p		28	1	p		28	1	p		25	1	p						38	1	p

## Sheet: eat mutants 20˚C 4
Publication:				Explanation:
Survival data contact:	david.gems@ucl.ac.uk			Cohort name: as short and precise as possible
Date:	2025-05-05			Description: optional longer description
Species:	C. elegans			Treatment / condition could be WT, chico+/-, CR 50%, drug adminitstration XY, etc
Definition of day 1:	First day of adulthood			Final format [type]-[DB]:[ID]-[dose] [unit]-[starttime] [unit]
Event/death definition:	No response to touch			Please provide database or literature references where appropriate.
Censoring definition:				Type of event: for analysis everything apart from "death" will be interpreted as censor; with different censoring reasons explained in DB but not in analysis from file
Cohort name:	N2			Cohort name:	eat-2			Cohort name:	eat-6
Description:	control			Description:				Description:
Strain (background):	N2 CGCH			Strain (background):	DA1116			Strain (background):	DA467
Sex (gender):	Hermaphrodites			Sex (gender):	Hermaphrodites			Sex (gender):	Hermaphrodites
Matings:	Selfing			Matings:	Selfing			Matings:	Selfing
Temperature:	20˚C			Temperature:	20˚C			Temperature:	20˚C
Humidity:	N/A			Humidity:	N/A			Humidity:	N/A
Light/dark cycle:	Dark			Light/dark cycle:	Dark			Light/dark cycle:	Dark
Noise:	N/A			Noise:	N/A			Noise:	N/A
Food and liquid:	NGM OP50			Food and liquid:	NGM OP50			Food and liquid:	NGM OP50
Housing:	60 mm agar plates			Housing:	60 mm agar plates			Housing:	60 mm agar plates
Animals/housing:	30			Animals/housing:	30			Animals/housing:	30
Group composition:				Group composition:				Group composition:
Treatment / condition:				Treatment / condition:				Treatment / condition:
Time unit:	Days			Time unit:	Days			Time unit:	Days
n (initial):	30			n (initial):	55			n (initial):	60
Age	Number of events	Type of event		Age	Number of events	Type of event		Age	Number of events	Type of event
7	1	cen		9	1	cen		7	1	cen
9	1	P		11	1	cen		9	1	cen
9	1	P		16	1	cen		9	1	cen
11	1	P		16	1	cen		11	1	cen
11	1	P		7	1	cen		11	1	cen
11	1	P		7	1	cen		11	1	cen
11	1	P		7	1	cen		11	1	cen
14	1	P		11	1	cen		11	1	cen
14	1	P		21	1	cen		14	1	cen
14	1	P		16	1	P		16	1	cen
14	1	P		25	1	P		7	1	cen
16	1	P		11	1	P		7	1	cen
18	1	P		14	1	P		9	1	cen
18	1	P		14	1	P		9	1	cen
11	1	p		16	1	P		9	1	cen
14	1	p		16	1	p		9	1	cen
14	1	p		16	1	p		9	1	cen
18	1	p		21	1	p		9	1	cen
18	1	p		21	1	p		9	1	cen
18	1	p		21	1	p		11	1	cen
18	1	p		23	1	p		11	1	cen
21	1	p		23	1	p		14	1	cen
21	1	p		23	1	p		14	1	cen
21	1	p		25	1	p		14	1	cen
21	1	p		25	1	p		16	1	cen
23	1	p		25	1	p		14	1	P
23	1	p		25	1	p		16	1	P
25	1	p		27	1	p		21	1	P
25	1	p		28	1	p		23	1	P
27	1	p		30	1	p		11	1	p
				30	1	p		11	1	p
				30	1	p		11	1	p
				32	1	p		14	1	p
				32	1	p		16	1	p
				32	1	p		16	1	p
				35	1	p		18	1	p
				35	1	p		18	1	p
				35	1	p		21	1	p
				37	1	p		21	1	p
				14	1	p		21	1	p
				14	1	p		23	1	p
				21	1	p		23	1	p
				21	1	p		25	1	p
				23	1	p		25	1	p
				23	1	p		27	1	p
				25	1	p		27	1	p
				25	1	p		14	1	p
				25	1	p		14	1	p
				27	1	p		16	1	p
				27	1	p		18	1	p
				27	1	p		18	1	p
				27	1	p		21	1	p
				28	1	p		21	1	p
				30	1	p		23	1	p
				30	1	p		25	1	p
								25	1	p
								25	1	p
								25	1	p
								25	1	p
								27	1	p

## Sheet: eat mutants 20˚C 5
Publication:				Explanation:
Survival data contact:	david.gems@ucl.ac.uk			Cohort name: as short and precise as possible
Date:	2025-05-12			Description: optional longer description
Species:	C. elegans			Treatment / condition could be WT, chico+/-, CR 50%, drug adminitstration XY, etc
Definition of day 1:	First day of adulthood			Final format [type]-[DB]:[ID]-[dose] [unit]-[starttime] [unit]
Event/death definition:	No response to touch			Please provide database or literature references where appropriate.
Censoring definition:				Type of event: for analysis everything apart from "death" will be interpreted as censor; with different censoring reasons explained in DB but not in analysis from file
Cohort name:	N2			Cohort name:	eat-2			Cohort name:	eat-6
Description:	control			Description:				Description:
Strain (background):	N2 CGCH			Strain (background):	DA1116			Strain (background):	DA467
Sex (gender):	Hermaphrodites			Sex (gender):	Hermaphrodites			Sex (gender):	Hermaphrodites
Matings:	Selfing			Matings:	Selfing			Matings:	Selfing
Temperature:	20˚C			Temperature:	20˚C			Temperature:	20˚C
Humidity:	N/A			Humidity:	N/A			Humidity:	N/A
Light/dark cycle:	Dark			Light/dark cycle:	Dark			Light/dark cycle:	Dark
Noise:	N/A			Noise:	N/A			Noise:	N/A
Food and liquid:	NGM OP50			Food and liquid:	NGM OP50			Food and liquid:	NGM OP50
Housing:	60 mm agar plates			Housing:	60 mm agar plates			Housing:	60 mm agar plates
Animals/housing:	30			Animals/housing:	30			Animals/housing:	30
Group composition:				Group composition:				Group composition:
Treatment / condition:				Treatment / condition:				Treatment / condition:
Time unit:	Days			Time unit:	Days			Time unit:	Days
n (initial):	60			n (initial):	60			n (initial):	60
Age	Number of events	Type of event		Age	Number of events	Type of event		Age	Number of events	Type of event
16	1	cen		9	1	cen		9	1	cen
16	1	cen		11	1	cen		9	1	cen
7	1	cen		11	1	cen		9	1	cen
9	1	cen		16	1	cen		11	1	cen
11	1	cen		20	1	cen		11	1	cen
9	1	P		25	1	cen		11	1	cen
9	1	P		28	1	cen		14	1	cen
11	1	P		18	1	P		9	1	cen
11	1	P		11	1	P		9	1	cen
11	1	P		14	1	P		9	1	cen
11	1	P		18	1	P		9	1	cen
11	1	P		25	1	P		9	1	cen
14	1	P		20	1	p		9	1	cen
14	1	P		20	1	p		9	1	cen
14	1	P		20	1	p		9	1	cen
16	1	P		21	1	p		9	1	cen
16	1	P		21	1	p		9	1	cen
16	1	P		23	1	p		11	1	cen
16	1	P		23	1	p		11	1	cen
23	1	P		23	1	p		11	1	cen
9	1	P		25	1	p		11	1	cen
9	1	P		25	1	p		11	1	cen
11	1	P		25	1	p		11	1	cen
11	1	P		28	1	p		11	1	cen
11	1	P		28	1	p		11	1	cen
11	1	P		28	1	p		14	1	cen
11	1	P		28	1	p		14	1	cen
14	1	P		28	1	p		16	1	cen
14	1	P		28	1	p		14	1	P
16	1	P		28	1	p		14	1	P
16	1	P		30	1	p		16	1	P
20	1	P		32	1	p		18	1	P
21	1	P		32	1	p		23	1	P
25	1	P		35	1	p		11	1	P
14	1	p		35	1	p		18	1	P
16	1	p		14	1	p		28	1	P
18	1	p		14	1	p		28	1	P
18	1	p		16	1	p		14	1	p
20	1	p		18	1	p		16	1	p
20	1	p		20	1	p		18	1	p
20	1	p		20	1	p		18	1	p
20	1	p		25	1	p		20	1	p
20	1	p		28	1	p		20	1	p
21	1	p		28	1	p		20	1	p
25	1	p		28	1	p		20	1	p
25	1	p		30	1	p		21	1	p
25	1	p		30	1	p		23	1	p
14	1	p		30	1	p		23	1	p
14	1	p		30	1	p		25	1	p
18	1	p		30	1	p		25	1	p
20	1	p		30	1	p		28	1	p
20	1	p		30	1	p		28	1	p
20	1	p		32	1	p		28	1	p
20	1	p		32	1	p		28	1	p
21	1	p		32	1	p		30	1	p
21	1	p		32	1	p		14	1	p
21	1	p		35	1	p		14	1	p
21	1	p		35	1	p		16	1	p
25	1	p		35	1	p		21	1	p
28	1	p		35	1	p		28	1	p

## Sheet: eat mutants 20˚C 6
Publication:				Explanation:
Survival data contact:	david.gems@ucl.ac.uk			Cohort name: as short and precise as possible
Date:	2025-05-27			Description: optional longer description
Species:	C. elegans			Treatment / condition could be WT, chico+/-, CR 50%, drug adminitstration XY, etc
Definition of day 1:	First day of adulthood			Final format [type]-[DB]:[ID]-[dose] [unit]-[starttime] [unit]
Event/death definition:	No response to touch			Please provide database or literature references where appropriate.
Censoring definition:				Type of event: for analysis everything apart from "death" will be interpreted as censor; with different censoring reasons explained in DB but not in analysis from file
Cohort name:	N2			Cohort name:	eat-2			Cohort name:	eat-6
Description:	control			Description:				Description:
Strain (background):	N2 CGCH			Strain (background):	DA1116			Strain (background):	DA467
Sex (gender):	Hermaphrodites			Sex (gender):	Hermaphrodites			Sex (gender):	Hermaphrodites
Matings:	Selfing			Matings:	Selfing			Matings:	Selfing
Temperature:	20˚C			Temperature:	20˚C			Temperature:	20˚C
Humidity:	N/A			Humidity:	N/A			Humidity:	N/A
Light/dark cycle:	Dark			Light/dark cycle:	Dark			Light/dark cycle:	Dark
Noise:	N/A			Noise:	N/A			Noise:	N/A
Food and liquid:	NGM OP50			Food and liquid:	NGM OP50			Food and liquid:	NGM OP50
Housing:	60 mm agar plates			Housing:	60 mm agar plates			Housing:	60 mm agar plates
Animals/housing:	30			Animals/housing:	30			Animals/housing:	35
Group composition:				Group composition:				Group composition:
Treatment / condition:				Treatment / condition:				Treatment / condition:
Time unit:	Days			Time unit:	Days			Time unit:	Days
n (initial):	60			n (initial):	30			n (initial):	70
Age	Number of events	Type of event		Age	Number of events	Type of event		Age	Number of events	Type of event
8	1	cen		6	1	cen		5	1	cen
13	1	cen		6	1	cen		5	1	cen
13	1	cen		8	1	cen		5	1	cen
10	1	P		8	1	cen		6	1	cen
10	1	P		8	1	cen		6	1	cen
10	1	P		10	1	cen		6	1	cen
13	1	P		13	1	cen		6	1	cen
13	1	P		13	1	cen		6	1	cen
13	1	P		13	1	cen		8	1	cen
13	1	P		15	1	cen		8	1	cen
13	1	P		17	1	cen		8	1	cen
13	1	P		10	1	P		8	1	cen
13	1	P		10	1	P		8	1	cen
15	1	P		10	1	P		10	1	cen
17	1	P		13	1	P		10	1	cen
17	1	P		17	1	p		10	1	cen
20	1	P		20	1	p		10	1	cen
20	1	P		20	1	p		10	1	cen
10	1	P		20	1	p		13	1	cen
10	1	P		23	1	p		13	1	cen
10	1	P		23	1	p		13	1	cen
10	1	P		23	1	p		15	1	cen
10	1	P		23	1	p		15	1	cen
13	1	P		25	1	p		17	1	cen
13	1	P		28	1	p		17	1	cen
13	1	P		28	1	p		17	1	cen
13	1	P		28	1	p		20	1	cen
13	1	P		30	1	p		6	1	cen
15	1	P		30	1	p		6	1	cen
17	1	P		33	1	p		8	1	cen
13	1	p						8	1	cen
15	1	p						8	1	cen
20	1	p						8	1	cen
20	1	p						8	1	cen
20	1	p						8	1	cen
20	1	p						8	1	cen
20	1	p						8	1	cen
20	1	p						8	1	cen
20	1	p						10	1	cen
23	1	p						10	1	cen
23	1	p						10	1	cen
23	1	p						13	1	cen
23	1	p						13	1	cen
25	1	p						13	1	cen
10	1	p						17	1	cen
13	1	p						17	1	cen
15	1	p						17	1	cen
17	1	p						17	1	cen
20	1	p						20	1	cen
20	1	p						20	1	cen
20	1	p						13	1	P
20	1	p						17	1	P
20	1	p						15	1	P
20	1	p						20	1	P
20	1	p						15	1	p
23	1	p						17	1	p
23	1	p						17	1	p
23	1	p						20	1	p
25	1	p						23	1	p
28	1	p						23	1	p
								15	1	p
								15	1	p
								20	1	p
								23	1	p
								23	1	p
								23	1	p
								23	1	p
								23	1	p
								25	1	p
								28	1	p

## Sheet: eat mutants 20˚C 7
Publication:				Explanation:
Survival data contact:	david.gems@ucl.ac.uk			Cohort name: as short and precise as possible
Date:	2025-09-06			Description: optional longer description
Species:	C. elegans			Treatment / condition could be WT, chico+/-, CR 50%, drug adminitstration XY, etc
Definition of day 1:	First day of adulthood			Final format [type]-[DB]:[ID]-[dose] [unit]-[starttime] [unit]
Event/death definition:	No response to touch			Please provide database or literature references where appropriate.
Censoring definition:				Type of event: for analysis everything apart from "death" will be interpreted as censor; with different censoring reasons explained in DB but not in analysis from file
Cohort name:	N2			Cohort name:	eat-6
Description:	control			Description:
Strain (background):	N2 CGCH			Strain (background):	DA467
Sex (gender):	Hermaphrodites			Sex (gender):	Hermaphrodites
Matings:	Selfing			Matings:	Selfing
Temperature:	20˚C			Temperature:	20˚C
Humidity:	N/A			Humidity:	N/A
Light/dark cycle:	Dark			Light/dark cycle:	Dark
Noise:	N/A			Noise:	N/A
Food and liquid:	NGM OP50			Food and liquid:	NGM OP50
Housing:	60 mm agar plates			Housing:	60 mm agar plates
Animals/housing:	30			Animals/housing:	35
Group composition:				Group composition:
Treatment / condition:				Treatment / condition:
Time unit:	Days			Time unit:	Days
n (initial):	60			n (initial):	70
Age	Number of events	Type of event		Age	Number of events	Type of event
11	1	cen		7	1	cen
11	1	cen		9	1	cen
7	1	cen		9	1	cen
9	1	P		9	1	cen
9	1	P		9	1	cen
11	1	P		9	1	cen
11	1	P		9	1	cen
11	1	P		9	1	cen
11	1	P		9	1	cen
11	1	P		11	1	cen
13	1	P		11	1	cen
13	1	P		11	1	cen
13	1	P		11	1	cen
13	1	P		13	1	cen
15	1	P		13	1	cen
11	1	P		13	1	cen
11	1	P		19	1	cen
11	1	P		7	1	cen
11	1	P		9	1	cen
11	1	P		9	1	cen
11	1	P		9	1	cen
13	1	P		11	1	cen
15	1	P		11	1	cen
17	1	P		11	1	cen
17	1	P		11	1	cen
17	1	P		11	1	cen
19	1	P		11	1	cen
21	1	P		11	1	cen
21	1	P		11	1	cen
11	1	p		13	1	cen
13	1	p		17	1	cen
17	1	p		11	1	P
17	1	p		15	1	P
17	1	p		15	1	P
19	1	p		17	1	P
21	1	p		17	1	P
21	1	p		15	1	P
21	1	p		15	1	P
21	1	p		17	1	P
23	1	p		13	1	p
23	1	p		15	1	p
23	1	p		19	1	p
23	1	p		21	1	p
23	1	p		21	1	p
30	1	p		21	1	p
15	1	p		23	1	p
17	1	p		23	1	p
17	1	p		23	1	p
17	1	p		23	1	p
19	1	p		23	1	p
21	1	p		25	1	p
21	1	p		27	1	p
23	1	p		11	1	p
23	1	p		19	1	p
23	1	p		19	1	p
23	1	p		19	1	p
25	1	p		19	1	p
25	1	p		19	1	p
27	1	p		21	1	p
30	1	p		21	1	p
				21	1	p
				21	1	p
				21	1	p
				23	1	p
				23	1	p
				25	1	p
				27	1	p
				30	1	p
				30	1	p
				32	1	p

## Sheet: eat mutants 20˚C 8
Publication:				Explanation:
Survival data contact:	david.gems@ucl.ac.uk			Cohort name: as short and precise as possible
Date:	2025-07-04			Description: optional longer description
Species:	C. elegans			Treatment / condition could be WT, chico+/-, CR 50%, drug adminitstration XY, etc
Definition of day 1:	First day of adulthood			Final format [type]-[DB]:[ID]-[dose] [unit]-[starttime] [unit]
Event/death definition:	No response to touch			Please provide database or literature references where appropriate.
Censoring definition:				Type of event: for analysis everything apart from "death" will be interpreted as censor; with different censoring reasons explained in DB but not in analysis from file
Cohort name:	N2			Cohort name:	eat-2
Description:	control			Description:
Strain (background):	N2 CGCH			Strain (background):	DA1116
Sex (gender):	Hermaphrodites			Sex (gender):	Hermaphrodites
Matings:	Selfing			Matings:	Selfing
Temperature:	20˚C			Temperature:	20˚C
Humidity:	N/A			Humidity:	N/A
Light/dark cycle:	Dark			Light/dark cycle:	Dark
Noise:	N/A			Noise:	N/A
Food and liquid:	NGM OP50			Food and liquid:	NGM OP50
Housing:	60 mm agar plates			Housing:	60 mm agar plates
Animals/housing:	30			Animals/housing:	30
Group composition:				Group composition:
Treatment / condition:				Treatment / condition:
Time unit:	Days			Time unit:	Days
n (initial):	60			n (initial):	60
Age	Number of events	Type of event		Age	Number of events	Type of event
5	1	cen		7	1	cen
7	1	cen		7	1	cen
10	1	cen		10	1	cen
3	1	cen		10	1	cen
10	1	P		12	1	cen
10	1	P		14	1	cen
10	1	P		7	1	cen
12	1	P		7	1	cen
12	1	P		7	1	cen
12	1	P		7	1	cen
12	1	P		7	1	cen
14	1	P		10	1	cen
14	1	P		10	1	cen
14	1	P		10	1	cen
14	1	P		20	1	cen
17	1	P		10	1	P
17	1	P		10	1	P
7	1	P		14	1	P
10	1	P		14	1	P
10	1	P		10	1	P
10	1	P		17	1	P
10	1	P		14	1	p
10	1	P		17	1	p
13	1	P		17	1	p
13	1	P		19	1	p
13	1	P		19	1	p
14	1	P		19	1	p
14	1	P		21	1	p
14	1	P		21	1	p
14	1	P		24	1	p
14	1	P		24	1	p
17	1	P		24	1	p
17	1	P		24	1	p
17	1	P		24	1	p
10	1	p		24	1	p
17	1	p		24	1	p
17	1	p		26	1	p
19	1	p		28	1	p
19	1	p		28	1	p
21	1	p		31	1	p
21	1	p		31	1	p
24	1	p		19	1	p
24	1	p		19	1	p
24	1	p		21	1	p
24	1	p		21	1	p
24	1	p		21	1	p
28	1	p		21	1	p
28	1	p		21	1	p
14	1	p		24	1	p
19	1	p		24	1	p
21	1	p		24	1	p
21	1	p		24	1	p
24	1	p		24	1	p
24	1	p		26	1	p
24	1	p		28	1	p
24	1	p		28	1	p
26	1	p		33	1	p
26	1	p		35	1	p
28	1	p		35	1	p
28	1	p		38	1	p

[truncated: 11 more sheets: eat mutants 20˚C 9, eat mutants Carb 20˚C 1, eat mutants Carb 20˚C 2, eat mutants Carb 20˚C 3, eat mutants Carb 20˚C 4, eat-2 mutants 20˚C 1, eat-2 mutants 20˚C 2, eat-2 phm-2 large lawn 20˚C 1, eat-2 phm-2 large lawn 20˚C 2, eat-2 phm-2 large lawn 20˚C 3, eat-2 phm-2 large lawn 20˚C 4]
